# Supplementary material for: Functionalization of Bacterial Cellulose with the Antimicrobial Peptide KR-12 via Chimerical Cellulose-Binding Peptides
Source: Int J Mol Sci. 2024 Jan 25;25(3):1462. doi: 10.3390/ijms25031462 (PMC10855235; doi:10.3390/ijms25031462)
Supplement: Supplementary file 1 [file ijms-25-01462-s001.zip]

Archive with 1 entries (1 files):
- ijms-2808298-supplementary.pdf
